# Supplementary material for: Controlled division of cell-sized vesicles by low densities of membrane-bound proteins
Source: Nat Commun. 2020 Feb 14;11:905. doi: 10.1038/s41467-020-14696-0 (PMC7021675; doi:10.1038/s41467-020-14696-0)
Supplement: Supplementary file 8 — Source Data [file 41467_2020_14696_MOESM8_ESM.xlsx]

## Sheet: Figure 2a
density of bound GFP 1/µm2	spontaneous curvature (1/µm)	spontaneous curvature (1/µm)	spontaneous curvature (1/µm)
5.3	0.3385	0.24557	0.23199
52.96	0.92051	0.74208	0.72233
105.92	3.24695	2.68605	2.51794
158.89	4.13245	3.96243	3.81998

## Sheet: Figure 2c
Numerical values for vesicels A,B,C are given in Table 1 in the main text
The dashed lines in the (m,v) plane are (sqrt(2),1/sqrt(2)) - (INF,1/sqrt(2))
The functional form for vpea(m) is given in Seifert et al 1991
vpea(m)=-1/(4m^3)+(1-1/(2m^2))sqrt(1+1/(4*m^2)) for m>sqrt(2)

## Sheet: Figure 3c
Stable neck II				Fission III
X (µm)	Y (intensity)			X (µm)	Y (intensity)
0	8.124			0	7.8822
0.04337	3.89			0.04337	10.8764
0.08675	6.253			0.08675	9.5002
0.13012	10.334			0.13012	14.5477
0.17349	13.834			0.17349	13.5241
0.21686	7.284			0.21686	16.1637
0.26024	5.359			0.26024	22.1048
0.30361	9.427			0.30361	16.7426
0.34698	10.664			0.34698	14.1878
0.39036	9.217			0.39036	13.7018
0.43373	10.663			0.43373	15.9863
0.4771	11.847			0.4771	10.4021
0.52047	9.515			0.52047	12.6347
0.56385	9.694			0.56385	14.2416
0.60722	8.117			0.60722	16.1507
0.65059	8.081			0.65059	14.251
0.69397	6.132			0.69397	14.8236
0.73734	8.305			0.73734	11.0781
0.78071	10.836			0.78071	12.5452
0.82409	19.103			0.82409	17.8082
0.86746	9.368			0.86746	18.1718
0.91083	8.052			0.91083	16.6632
0.9542	7.893			0.9542	14.8642
0.99758	8.789			0.99758	15.0904
1.04095	11.711			1.04095	18.862
1.08432	13.586			1.08432	16.2588
1.1277	6.091			1.1277	19.9928
1.17107	11.405			1.17107	15.0919
1.21444	4.978			1.21444	17.6407
1.25781	6.547			1.25781	16.9458
1.30119	12.654			1.30119	16.4541
1.34456	13.665			1.34456	14.6762
1.38793	11.051			1.38793	19.3438
1.43131	10.953			1.43131	18.721
1.47468	6.404			1.47468	17.7357
1.51805	12.162			1.51805	20.2918
1.56142	11.885			1.56142	17.6317
1.6048	13.487			1.6048	20.9889
1.64817	10.832			1.64817	14.3022
1.69154	16.929			1.69154	25.1288
1.73492	10.768			1.73492	24.5346
1.77829	10.202			1.77829	24.3435
1.82166	11.861			1.82166	26.461
1.86504	18.709			1.86504	24.2589
1.90841	12.458			1.90841	22.4758
1.95178	19.275			1.95178	23.2345
1.99515	19.032			1.99515	23.1212
2.03853	15.921			2.03853	24.1862
2.0819	11.758			2.0819	27.5446
2.12527	14.617			2.12527	26.3993
2.16865	15.104			2.16865	32.0015
2.21202	22.086			2.21202	31.7429
2.25539	20.578			2.25539	38.2299
2.29876	16.525			2.29876	38.6331
2.34214	18.286			2.34214	40.9085
2.38551	13.98			2.38551	51.3652
2.42888	19.487			2.42888	39.2988
2.47226	26.377			2.47226	42.2556
2.51563	23.914			2.51563	40.1119
2.559	21.269			2.559	45.433
2.60237	21.095			2.60237	54.2632
2.64575	25.36			2.64575	57.2428
2.68912	29.913			2.68912	52.3799
2.73249	35.909			2.73249	66.3939
2.77587	37.38			2.77587	70.6615
2.81924	45.461			2.81924	77.2883
2.86261	44.732			2.86261	78.1051
2.90599	44.022			2.90599	82.2941
2.94936	48.246			2.94936	79.3041
2.99273	60.845			2.99273	81.1039
3.0361	56.001			3.0361	78.3523
3.07948	76.136			3.07948	69.3643
3.12285	80.277			3.12285	68.1532
3.16622	84.151			3.16622	65.2689
3.2096	94.589			3.2096	65.1416
3.25297	108.358			3.25297	59.9925
3.29634	99.907			3.29634	59.3398
3.33971	93.338			3.33971	51.2825
3.38309	108.875			3.38309	63.6218
3.42646	106.607			3.42646	53.857
3.46983	97.302			3.46983	58.8209
3.51321	107.138			3.51321	66.0504
3.55658	113.477			3.55658	73.5066
3.59995	106.112			3.59995	72.5964
3.64332	107.605			3.64332	78.781
3.6867	109.776			3.6867	80.72
3.73007	104.388			3.73007	78.3408
3.77344	100.046			3.77344	75.6347
3.81682	105.607			3.81682	77.2348
3.86019	95.326			3.86019	74.8037
3.90356	99.585			3.90356	78.8235
3.94693	94.594			3.94693	73.1809
3.99031	74.916			3.99031	75.0483
4.03368	79.378			4.03368	72.0545
4.07705	81.135			4.07705	62.2724
4.12043	64.666			4.12043	60.2581
4.1638	51.77			4.1638	54.0638
4.20717	39.806			4.20717	53.8541
4.25055	35.925			4.25055	55.4704
4.29392	45.118			4.29392	58.1462
4.33729	41.367			4.33729	57.6002
4.38066	33.312			4.38066	51.254
4.42404	36.029			4.42404	45.0069
4.46741	29.402			4.46741	47.6677
4.51078	30.644			4.51078	37.4762
4.55416	22.65			4.55416	40.1057
4.59753	22.69			4.59753	37.3507
4.6409	24.931			4.6409	40.3719
4.68427	23.455			4.68427	36.3145
4.72765	13.606			4.72765	33.1156
4.77102	18.925			4.77102	34.7814
4.81439	29.872			4.81439	26.7572
4.85777	25.87			4.85777	29.4871
4.90114	17.521			4.90114	31.0596
4.94451	10.579			4.94451	26.7158
4.98788	8.477			4.98788	24.5695
5.03126	17.543			5.03126	22.249
5.07463	17.708			5.07463	25.0302
5.118	16.087			5.118	29.0123
5.16138	14.476			5.16138	25.0956
5.20475	11.565			5.20475	24.5878
5.24812	14.112			5.24812	28.366
5.2915	19.269			5.2915	23.6954
5.33487	11.741			5.33487	26.2034
5.37824	10.485			5.37824	25.0919
5.42161	11.471			5.42161	25.5792
5.46499	7.557			5.46499	27.5538
5.50836	13.185			5.50836	24.0705
5.55173	6.866			5.55173	25.1009
5.59511	10.195			5.59511	23.5746
5.63848	9.99			5.63848	26.1022
5.68185	8.807			5.68185	25.4625
5.72522	7.777			5.72522	24.2593
5.7686	4.267			5.7686	23.7035
5.81197	9.541			5.81197	25.6143
5.85534	5.673			5.85534	25.7567
5.89872	8.098			5.89872	24.0701
5.94209	8.145			5.94209	23.9884
5.98546	7.418			5.98546	23.1173
6.02883	11.168			6.02883	21.511
6.07221	9.556			6.07221	20.5025
6.11558	8.915			6.11558	20.0954
6.15895	13.01			6.15895	19.1521
6.20233	9.535			6.20233	21.5817
6.2457	6.659			6.2457	21.345
6.28907	4.97			6.28907	22.6148
6.33245	7.281			6.33245	20.8391
6.37582	8.484			6.37582	20.0762
6.41919	6.918			6.41919	19.9052
6.46256	8.91			6.46256	19.8263
6.50594	6.873			6.50594	19.3769
6.54931	9.566			6.54931	20.7714
6.59268	12.999			6.59268	16.9084
6.63606	10.95			6.63606	17.5819
6.67943	6.925			6.67943	12.0367
6.7228	6.55			6.7228	14.6885
6.76617	11.496			6.76617	16.7493
6.80955	7.946			6.80955	12.2556
6.85292	6.919			6.85292	15.4068
6.89629	10.395			6.89629	17.2051
6.93967	6.476			6.93967	16.4762
6.98304	6.55			6.98304	14.3735
7.02641	6.343			7.02641	13.1792
7.06978	9.781			7.06978	17.8498
7.11316	16.022			7.11316	17.7326
7.15653	8.332			7.15653	13.8796
7.1999	9.138			7.1999	13.2262
7.24328	11.501
7.28665	7.515
7.33002	9.88
7.37339	7.603
7.41677	6.342
7.46014	9.694
7.50351	7.751
7.54689	11.655
7.59026	8.302

## Sheet: Figure 4a
m-Mne	f
0	0
15.4382	76.5454
Data is the relation (2) in the main text for kappa=48

## Sheet: Figure 4c
GFP in solution (nM)	Liposome diameter avg (nm)	S.D.	Indvidual measurments (nm)
0.78	200.7	5	201.4	194.5	205.1	207.7	197.6	197.7
1.04	205.7	17	198.1	219.1	219	214	214.5	188.6
1.56	182.4	20	202.1	172.7	177.9	183.5	185	173.3
3.12	138.5	24	142	133.8	136.8	140.1	139.9	137.7
7.8	145.2	11	161.1	140.7	142.3	142	144.8	140.5

## Sheet: Figure 4d
Liposome diameter (nm)	0.7 nM GFP	3 nM GFP
0.536	0	0
0.621	0	0
0.719	0	0
0.833	0	0
0.965	0	0
1.12	0	0
1.29	0	0
1.5	0	0
1.74	0	0
2.01	0	0
2.33	0	0
2.7	0	0
3.12	0	0
3.62	0	0
4.19	0	0
4.85	0	0
5.61	0	0
6.5	0	0
7.53	0	0
8.72	0	0
10.1	0	0
11.7	0	0
13.5	0	0
15.7	0	0
18.2	0	0
21	0	0
24.4	0	0
28.2	0	0
32.7	0.0165	0
37.8	0.08	0
43.8	0.172	0.0014
50.7	0.333	0.111
58.8	0.726	0.701
68.1	1.43	2.25
78.8	2.44	4.61
91.3	3.82	7.34
106	5.49	9.9
122	7.26	11.8
142	8.89	12.8
164	10.1	12.6
190	10.7	11.4
220	10.7	9.5
255	9.84	7.12
295	8.43	4.71
342	6.65	2.64
396	4.79	1.16
459	3.14	0.354
531	1.89	0.0525
615	1.07	0
712	0.56	0
825	0.283	0
955	0.162	0
1110	0.094	0
1280	0.0455	0
1480	0.016	0
1720	0.00255	0
1990	0	0
2300	0	0
2670	0	0
3090	0	0
3580	0	0.00104
4150	0.0814	0.093
4800	0.269	0.296
5560	0.507	0.552
6440	0	0
7460	0	0
8630	0	0

## Sheet: Figure 5c
GFP solution concentration	Prolates	Inward	Outwards
0pM	0	38	2
0.8pM	3	25	1
1.5pM	10	38	6
3.1pM	11	15	14
4.7pM	1	5	15
Each count is one GUV

## Sheet: Supplementary Figure 1
GFP solution concentration (nM)	density of bound GFP (1/µm^2)	S.D.
0.78	78.6725	21.1073
7.8	518.087	94.0232
15.6	1059.2	148.134
23.4	1506.3	161.18

## Sheet: Supplemenatry Figure 5a
photon #	data	fit	residual		photon #	data	fit	residual		photon #	data	fit	residual		photon #	data	fit	residual
0	0.62011	0.62021	-0.05626		0	0.57781	0.57796	-0.08325		0	0.59207	0.59175	0.17873		0	0.76883	0.76883	-0.000983
1	0.2908	0.29049	0.18739		1	0.3118	0.31107	0.4365		1	0.30538	0.30559	-0.12619		1	0.19917	0.19907	0.09917
2	0.07356	0.07373	-0.17892		2	0.08859	0.08943	-0.81178		2	0.0844	0.08328	1.10309		2	0.02875	0.02874	0.0125
3	0.01313	0.01337	-0.55996		3	0.01848	0.01817	0.63815		3	0.01524	0.01587	-1.41879		3	0.00292	0.00302	-0.73302
4	0.00205	0.00193	0.74051		4	0.00281	0.00292	-0.52914		4	0.0026	0.00237	1.23736		4	0.0003067	0.000257	1.09956
5	0.00032	0.0002356	1.29183		5	0.0004533	0.0003925	0.78232		5	0.0002267	0.0002944	-1.23301		5	2.67e-05	1.87e-05	0.59989
6	1.33e-05	2.52e-05	-0.88815		6	5.33e-05	4.6e-05	0.27526		6	8e-05	3.16e-05	1.4816		6	0	0	0
Bulk						GUV1					GUV2					GUV3

## Sheet: Supplementary Figure 5c
Line profile (µm)	DiD Intensity		Line profile (µm)	GFP Intensity
0	0.04804		0	0.04804
0.03002	0.04405		0.03002	0.04405
0.06003	0.06315		0.06003	0.06315
0.09005	0.04629		0.09005	0.04629
0.12007	0.06361		0.12007	0.06361
0.15008	0.08314		0.15008	0.08314
0.1801	0.04874		0.1801	0.04874
0.21012	0.07917		0.21012	0.07917
0.24013	0.07716		0.24013	0.07716
0.27015	0.09426		0.27015	0.09426
0.30017	0.13109		0.30017	0.13109
0.33018	0.14171		0.33018	0.14171
0.3602	0.19668		0.3602	0.19668
0.39022	0.13062		0.39022	0.13062
0.42023	0.07863		0.42023	0.07863
0.45025	0.15926		0.45025	0.15926
0.48027	0.0984		0.48027	0.0984
0.51028	0.13901		0.51028	0.13901
0.5403	0.1212		0.5403	0.1212
0.57032	0.16461		0.57032	0.16461
0.60033	0.14484		0.60033	0.14484
0.63035	0.11315		0.63035	0.11315
0.66037	0.09839		0.66037	0.09839
0.69038	0.05196		0.69038	0.05196
0.7204	0.02892		0.7204	0.02892
0.75042	0.10709		0.75042	0.10709
0.78043	0.09891		0.78043	0.09891
0.81045	0.07774		0.81045	0.07774
0.84047	0.11375		0.84047	0.11375
0.87048	0.11215		0.87048	0.11215
0.9005	0.12703		0.9005	0.12703
0.93052	0.13258		0.93052	0.13258
0.96053	0.27256		0.96053	0.27256
0.99055	0.25022		0.99055	0.25022
1.02057	0.26364		1.02057	0.26364
1.05058	0.3719		1.05058	0.3719
1.0806	0.49668		1.0806	0.49668
1.11062	0.56352		1.11062	0.56352
1.14063	0.47824		1.14063	0.47824
1.17065	0.73493		1.17065	0.73493
1.20067	0.92077		1.20067	0.92077
1.23068	0.83511		1.23068	0.83511
1.2607	1.36454		1.2607	1.36454
1.29072	1.36005		1.29072	1.36005
1.32073	1.49071		1.32073	1.49071
1.35075	1.32116		1.35075	1.32116
1.38077	1.59687		1.38077	1.59687
1.41078	1.93933		1.41078	1.93933
1.4408	1.91808		1.4408	1.91808
1.47082	1.56544		1.47082	1.56544
1.50083	1.28473		1.50083	1.28473
1.53085	1.15869		1.53085	1.15869
1.56087	1.09962		1.56087	1.09962
1.59088	0.91949		1.59088	0.91949
1.6209	0.6328		1.6209	0.6328
1.65092	0.57966		1.65092	0.57966
1.68093	0.5059		1.68093	0.5059
1.71095	0.4171		1.71095	0.4171
1.74097	0.45582		1.74097	0.45582
1.77098	0.33614		1.77098	0.33614
1.801	0.40004		1.801	0.40004
1.83102	0.15696		1.83102	0.15696
1.86103	0.31686		1.86103	0.31686
1.89105	0.22789		1.89105	0.22789
1.92107	0.32168		1.92107	0.32168
1.95108	0.14222		1.95108	0.14222
1.9811	0.21037		1.9811	0.21037
2.01112	0.24696		2.01112	0.24696
2.04113	0.08955		2.04113	0.08955
2.07115	0.11076		2.07115	0.11076
2.10117	0.1141		2.10117	0.1141
2.13118	0.15218		2.13118	0.15218
2.1612	0.08981		2.1612	0.08981
2.19122	0.06032		2.19122	0.06032
2.22123	0.06955		2.22123	0.06955
2.25125	0.10845		2.25125	0.10845
2.28127	0.23729		2.28127	0.23729
2.31128	0.2043		2.31128	0.2043
2.3413	0.08932		2.3413	0.08932
2.37132	0.16442		2.37132	0.16442
2.40133	0.08842		2.40133	0.08842
2.43135	0.10313		2.43135	0.10313
2.46137	0.07891		2.46137	0.07891
2.49138	0.10113		2.49138	0.10113
2.5214	0.11292		2.5214	0.11292
2.55142	0.06712		2.55142	0.06712
2.58143	0.0752		2.58143	0.0752
2.61145	0.11975		2.61145	0.11975
2.64147	0.07097		2.64147	0.07097
2.67148	0.06293		2.67148	0.06293
2.7015	0.05533		2.7015	0.05533
2.73152	0.05209		2.73152	0.05209
2.76153	0.07323		2.76153	0.07323
2.79155	0.06341		2.79155	0.06341
2.82157	0.10919		2.82157	0.10919
2.85158	0.03791		2.85158	0.03791
2.8816	0.05088		2.8816	0.05088
2.91162	0.09627		2.91162	0.09627
2.94163	0.07063		2.94163	0.07063
2.97165	0.04124		2.97165	0.04124
3.00167	0.00704		3.00167	0.00704
3.03168	0.0235		3.03168	0.0235
3.0617	0.04687		3.0617	0.04687
3.09172	0.00658		3.09172	0.00658
3.12173	0		3.12173	0
3.15175	0.0104		3.15175	0.0104
3.18177	0.09175		3.18177	0.09175
3.21178	0.05885		3.21178	0.05885
3.2418	0.02779		3.2418	0.02779
3.27182	0.06582		3.27182	0.06582
3.30183	0.06317		3.30183	0.06317
3.33185	0.09951		3.33185	0.09951
3.36187	0.03528		3.36187	0.03528
3.39188	0.0582		3.39188	0.0582
3.4219	0.05786		3.4219	0.05786
3.45192	0.05916		3.45192	0.05916
3.48193	0.06596		3.48193	0.06596
3.51195	0.06266		3.51195	0.06266
3.54197	0.0499		3.54197	0.0499
3.57198	0.02325		3.57198	0.02325
3.602	0.09298		3.602	0.09298
3.63202	0.10065		3.63202	0.10065
3.66203	0.04648		3.66203	0.04648
3.69205	0.02978		3.69205	0.02978
3.72207	0.03912		3.72207	0.03912
3.75208	0.02078		3.75208	0.02078
3.7821	0.00030819		3.7821	0.00030819
3.81212	0.02901		3.81212	0.02901
3.84213	0.08574		3.84213	0.08574
3.87215	0.03835		3.87215	0.03835
3.90217	0.01921		3.90217	0.01921
3.93218	0.03439		3.93218	0.03439
3.9622	0.08774		3.9622	0.08774
3.99222	0.16329		3.99222	0.16329
4.02223	0.12002		4.02223	0.12002
4.05225	0.10491		4.05225	0.10491
4.08227	0.06172		4.08227	0.06172
4.11229	0.1032		4.11229	0.1032
4.1423	0.03643		4.1423	0.03643
4.17232	0.03389		4.17232	0.03389
4.20234	0.10508		4.20234	0.10508
4.23235	0.09421		4.23235	0.09421
4.26237	0.11007		4.26237	0.11007
4.29239	0.16459		4.29239	0.16459
4.3224	0.06858		4.3224	0.06858
4.35242	0.0536		4.35242	0.0536
4.38244	0.0384		4.38244	0.0384
4.41245	0.10468		4.41245	0.10468
4.44247	0.03769		4.44247	0.03769
4.47249	0.06379		4.47249	0.06379
4.5025	0.09838		4.5025	0.09838
4.53252	0.13763		4.53252	0.13763
4.56254	0.1154		4.56254	0.1154
4.59255	0.04471		4.59255	0.04471
4.62257	0.01014		4.62257	0.01014
4.65259	0.03467		4.65259	0.03467
4.6826	0.03564		4.6826	0.03564
4.71262	0.04614		4.71262	0.04614
4.74264	0.04659		4.74264	0.04659
4.77265	0.06401		4.77265	0.06401
4.80267	0.00655		4.80267	0.00655
4.83269	0.01932		4.83269	0.01932
4.8627	0.05762		4.8627	0.05762
4.89272	0.00583		4.89272	0.00583
4.92274	0.03727		4.92274	0.03727
4.95275	0.06735		4.95275	0.06735
4.98277	0.06716		4.98277	0.06716
5.01279	0.06912		5.01279	0.06912
5.0428	0.03914		5.0428	0.03914
5.07282	0.02959		5.07282	0.02959
5.10284	0.04824		5.10284	0.04824
5.13285	0.0518		5.13285	0.0518
5.16287	0.00424		5.16287	0.00424
5.19289	0.02432		5.19289	0.02432
5.2229	0.01128		5.2229	0.01128
5.25292	0.03352		5.25292	0.03352
5.28294	0.04274		5.28294	0.04274
5.31295	0.0063		5.31295	0.0063
5.34297	0.00246		5.34297	0.00246
5.37299	0.02319		5.37299	0.02319
5.403	0.01001		5.403	0.01001
5.43302	0.03053		5.43302	0.03053
5.46304	0.06619		5.46304	0.06619
5.49305	0.08561		5.49305	0.08561
5.52307	0.04382		5.52307	0.04382
5.55309	0.04314		5.55309	0.04314
5.5831	0.02785		5.5831	0.02785
5.61312	0.04145		5.61312	0.04145
5.64314	0.14067		5.64314	0.14067
5.67315	0.09231		5.67315	0.09231
5.70317	0.0642		5.70317	0.0642
5.73319	0.11866		5.73319	0.11866
5.7632	0.02969		5.7632	0.02969
5.79322	0.07958		5.79322	0.07958
5.82324	0.1073		5.82324	0.1073
5.85325	0.01835		5.85325	0.01835
5.88327	0.02455		5.88327	0.02455
5.91329	0.05431		5.91329	0.05431
5.9433	0.04906		5.9433	0.04906
5.97332	0.13037		5.97332	0.13037
6.00334	0.000346137		6.00334	0.000346137
6.03335	0.03147		6.03335	0.03147
6.06337	0.02389		6.06337	0.02389
6.09339	0.05493		6.09339	0.05493
6.1234	0.06794		6.1234	0.06794
6.15342	0.01754		6.15342	0.01754
6.18344	0.04125		6.18344	0.04125
6.21345	0.02937		6.21345	0.02937
6.24347	0.03017		6.24347	0.03017
6.27349	0.03108		6.27349	0.03108
6.3035	0.02906		6.3035	0.02906
6.33352	0.06229		6.33352	0.06229
6.36354	0.0036		6.36354	0.0036
6.39355	0.02235		6.39355	0.02235
6.42357	0.01573		6.42357	0.01573
6.45359	0.06079		6.45359	0.06079
6.4836	0.01656		6.4836	0.01656
6.51362	0		6.51362	0
6.54364	0.01367		6.54364	0.01367
6.57365	0.0154		6.57365	0.0154
6.60367	0.03022		6.60367	0.03022
6.63369	0.02462		6.63369	0.02462
6.6637	0.04789		6.6637	0.04789
6.69372	0.02594		6.69372	0.02594
6.72374	0.02227		6.72374	0.02227
6.75375	0		6.75375	0
6.78377	0.02301		6.78377	0.02301
6.81379	0.04708		6.81379	0.04708
6.8438	0.0581		6.8438	0.0581
6.87382	0.02862		6.87382	0.02862
6.90384	0.04897		6.90384	0.04897
6.93385	0.02655		6.93385	0.02655
6.96387	0.0225		6.96387	0.0225
6.99389	0.02449		6.99389	0.02449
7.0239	0.04867		7.0239	0.04867
7.05392	0.02004		7.05392	0.02004
7.08394	0.03775		7.08394	0.03775
7.11395	0.08626		7.11395	0.08626
7.14397	0.08526		7.14397	0.08526
7.17399	0.05174		7.17399	0.05174
7.204	0.06744		7.204	0.06744
7.23402	0.07236		7.23402	0.07236
7.26404	0.02536		7.26404	0.02536
7.29405	0.04877		7.29405	0.04877
7.32407	0.00435		7.32407	0.00435
7.35409	0		7.35409	0
7.3841	0.0106		7.3841	0.0106
7.41412	0.05759		7.41412	0.05759
7.44414	0.0467		7.44414	0.0467
7.47415	0.0092		7.47415	0.0092
7.50417	0.000213244		7.50417	0.000213244
7.53419	0.02079		7.53419	0.02079
7.5642	0.05741		7.5642	0.05741
7.59422	0.02588		7.59422	0.02588
7.62424	0.03237		7.62424	0.03237
7.65425	0.01699		7.65425	0.01699
7.68427	0.03597		7.68427	0.03597
7.71429	0.04313		7.71429	0.04313
7.7443	0.02988		7.7443	0.02988
7.77432	0.02688		7.77432	0.02688
7.80434	0.02011		7.80434	0.02011
7.83435	0.04409		7.83435	0.04409
7.86437	0.06127		7.86437	0.06127
7.89439	0.03698		7.89439	0.03698
7.9244	0.04105		7.9244	0.04105
7.95442	0.08919		7.95442	0.08919
7.98444	0.02121		7.98444	0.02121
8.01445	0.03148		8.01445	0.03148
8.04447	0.01606		8.04447	0.01606
8.07449	0.0308		8.07449	0.0308
8.1045	0.0264		8.1045	0.0264
8.13452	0.03154		8.13452	0.03154
8.16454	0.0455		8.16454	0.0455
8.19455	0.01182		8.19455	0.01182
8.22457	0.04932		8.22457	0.04932
8.25459	0.04783		8.25459	0.04783
8.2846	0.01911		8.2846	0.01911
8.31462	0.06636		8.31462	0.06636
8.34464	0.04673		8.34464	0.04673
8.37465	0.04014		8.37465	0.04014
8.40467	0.0172		8.40467	0.0172
8.43469	0.01557		8.43469	0.01557
8.4647	0.01325		8.4647	0.01325
8.49472	0.03518		8.49472	0.03518
8.52474	0.0857		8.52474	0.0857
8.55475	0.05698		8.55475	0.05698
8.58477	0.02018		8.58477	0.02018
8.61479	0.0644		8.61479	0.0644
8.6448	0.05597		8.6448	0.05597
8.67482	0.10097		8.67482	0.10097
8.70484	0.02007		8.70484	0.02007
8.73485	0.04514		8.73485	0.04514
8.76487	0.04128		8.76487	0.04128
8.79489	0.01667		8.79489	0.01667
8.8249	0.01244		8.8249	0.01244
8.85492	0.00503		8.85492	0.00503
8.88494	0.04832		8.88494	0.04832
8.91495	0.03648		8.91495	0.03648
8.94497	0.03701		8.94497	0.03701
8.97499	0.02697		8.97499	0.02697
9.005	0.05144		9.005	0.05144
9.03502	0.06932		9.03502	0.06932
9.06504	0.03146		9.06504	0.03146
9.09505	0.03503		9.09505	0.03503
9.12507	0.02761		9.12507	0.02761
9.15509	0.00231		9.15509	0.00231
9.1851	0.01909		9.1851	0.01909
9.21512	0.02754		9.21512	0.02754
9.24514	0.0686		9.24514	0.0686
9.27515	0.05836		9.27515	0.05836
9.30517	0.10651		9.30517	0.10651
9.33519	0.07396		9.33519	0.07396
9.3652	0.04507		9.3652	0.04507
9.39522	0.09653		9.39522	0.09653
9.42524	0.07916		9.42524	0.07916
9.45525	0.06916		9.45525	0.06916
9.48527	0.04851		9.48527	0.04851
9.51529	0		9.51529	0
9.5453	0.01473		9.5453	0.01473
9.57532	0.04408		9.57532	0.04408
9.60534	0.09278		9.60534	0.09278
9.63535	0.06347		9.63535	0.06347
9.66537	0.07115		9.66537	0.07115
9.69539	0.04267		9.69539	0.04267
9.7254	0.06824		9.7254	0.06824
9.75542	0.01834		9.75542	0.01834
9.78544	0.11761		9.78544	0.11761
9.81545	0.07711		9.81545	0.07711
9.84547	0.06237		9.84547	0.06237
9.87549	0.06796		9.87549	0.06796
9.9055	0.03792		9.9055	0.03792
9.93552	0.04866		9.93552	0.04866
9.96554	0.01725		9.96554	0.01725
9.99555	0.06686		9.99555	0.06686
10.0256	0.05734		10.0256	0.05734
10.0556	0.02935		10.0556	0.02935
10.0856	0.05944		10.0856	0.05944
10.1156	0.02798		10.1156	0.02798
10.1456	0.04528		10.1456	0.04528
10.1756	0.01064		10.1756	0.01064
10.2057	0.02245		10.2057	0.02245
10.2357	0.03121		10.2357	0.03121
10.2657	0.03495		10.2657	0.03495
10.2957	0.03957		10.2957	0.03957
10.3257	0.02327		10.3257	0.02327
10.3558	0.03789		10.3558	0.03789
10.3858	0.04397		10.3858	0.04397
10.4158	0.07105		10.4158	0.07105
10.4458	0.06846		10.4458	0.06846
10.4758	0.05708		10.4758	0.05708
10.5058	0		10.5058	0
10.5358	0		10.5358	0
10.5659	0.04009		10.5659	0.04009
10.5959	0.04587		10.5959	0.04587
10.6259	0.03057		10.6259	0.03057
10.6559	0.11346		10.6559	0.11346
10.6859	0.09622		10.6859	0.09622
10.7159	0.11453		10.7159	0.11453
10.746	0.07696		10.746	0.07696
10.776	0.06021		10.776	0.06021
10.806	0.09797		10.806	0.09797
10.836	0.13846		10.836	0.13846
10.866	0.09153		10.866	0.09153
10.8961	0.06595		10.8961	0.06595
10.9261	0.07454		10.9261	0.07454
10.9561	0.0895		10.9561	0.0895
10.9861	0.11833		10.9861	0.11833
11.0161	0.13569		11.0161	0.13569
11.0461	0.10882		11.0461	0.10882
11.0762	0.1098		11.0762	0.1098
11.1062	0.11416		11.1062	0.11416
11.1362	0.09899		11.1362	0.09899
11.1662	0.04539		11.1662	0.04539
11.1962	0.05475		11.1962	0.05475
11.2262	0.09882		11.2262	0.09882
11.2563	0.01362		11.2563	0.01362
11.2863	0.07596		11.2863	0.07596
11.3163	0.07307		11.3163	0.07307
11.3463	0.08181		11.3463	0.08181
11.3763	0.20561		11.3763	0.20561
11.4063	0.17801		11.4063	0.17801
11.4363	0.14651		11.4363	0.14651
11.4664	0.13205		11.4664	0.13205
11.4964	0.07002		11.4964	0.07002
11.5264	0.05404		11.5264	0.05404
11.5564	0.18407		11.5564	0.18407
11.5864	0.15363		11.5864	0.15363
11.6165	0.13183		11.6165	0.13183
11.6465	0.29721		11.6465	0.29721
11.6765	0.29661		11.6765	0.29661
11.7065	0.38312		11.7065	0.38312
11.7365	0.25259		11.7365	0.25259
11.7665	0.33429		11.7665	0.33429
11.7966	0.33222		11.7966	0.33222
11.8266	0.43028		11.8266	0.43028
11.8566	0.27784		11.8566	0.27784
11.8866	0.323		11.8866	0.323
11.9166	0.4334		11.9166	0.4334
11.9466	0.5323		11.9466	0.5323
11.9767	0.52349		11.9767	0.52349
12.0067	0.42629		12.0067	0.42629
12.0367	0.51202		12.0367	0.51202
12.0667	0.5947		12.0667	0.5947
12.0967	0.61085		12.0967	0.61085
12.1267	0.62875		12.1267	0.62875
12.1568	0.75286		12.1568	0.75286
12.1868	0.9849		12.1868	0.9849
12.2168	0.90299		12.2168	0.90299
12.2468	0.83815		12.2468	0.83815
12.2768	0.67828		12.2768	0.67828
12.3068	1.00007		12.3068	1.00007
12.3369	0.86523		12.3369	0.86523
12.3669	0.69161		12.3669	0.69161
12.3969	0.64959		12.3969	0.64959
12.4269	0.55402		12.4269	0.55402
12.4569	0.48003		12.4569	0.48003
12.4869	0.66311		12.4869	0.66311
12.517	0.33602		12.517	0.33602
12.547	0.3186		12.547	0.3186
12.577	0.25656		12.577	0.25656
12.607	0.29861		12.607	0.29861
12.637	0.19675		12.637	0.19675
12.667	0.19483		12.667	0.19483
12.6971	0.20941		12.6971	0.20941
12.7271	0.09928		12.7271	0.09928
12.7571	0.11267		12.7571	0.11267
12.7871	0.04592		12.7871	0.04592
12.8171	0.12365		12.8171	0.12365
12.8471	0.10518		12.8471	0.10518
12.8772	0.07286		12.8772	0.07286
12.9072	0.09605		12.9072	0.09605
12.9372	0.05891		12.9372	0.05891
12.9672	0.06398		12.9672	0.06398
12.9972	0.05918		12.9972	0.05918
13.0272	0.17042		13.0272	0.17042
13.0573	0.13352		13.0573	0.13352
13.0873	0.0686		13.0873	0.0686
13.1173	0.1049		13.1173	0.1049
13.1473	0.03366		13.1473	0.03366
13.1773	0.03389		13.1773	0.03389
13.2073	0.09652		13.2073	0.09652
13.2374	0.09856		13.2374	0.09856
13.2674	0.12792		13.2674	0.12792
13.2974	0.05178		13.2974	0.05178
13.3274	0.11699		13.3274	0.11699
13.3574	0.03979		13.3574	0.03979
13.3874	0.03338		13.3874	0.03338
13.4175	0.04735		13.4175	0.04735
13.4475	0.08368		13.4475	0.08368
13.4775	0.02084		13.4775	0.02084
13.5075	0.00551		13.5075	0.00551
13.5375	0.0258		13.5375	0.0258
13.5675	0.07226		13.5675	0.07226
0	0		0	0
0	0		0	0
0	0		0	0
0	0		0	0
0	0		0	0
0	0		0	0
0	0		0	0
0	0		0	0
0	0		0	0
0	0		0	0
0	0		0	0
0	0		0	0
0	0		0	0
0	0		0	0
0	0		0	0
0	0		0	0
0	0		0	0
0	0		0	0
0	0		0	0
0	0		0	0
0	0		0	0
0	0		0	0
0	0		0	0
0	0		0	0
0	0		0	0
0	0		0	0
0	0		0	0
0	0		0	0
0	0		0	0
0	0		0	0
0	0		0	0
0	0		0	0
0	0		0	0
0	0		0	0
0	0		0	0
0	0		0	0
0	0		0	0
0	0		0	0
0	0		0	0
0	0		0	0
0	0		0	0
0	0		0	0
0	0		0	0
0	0		0	0
